# Supplementary material for: The Dutch Y-chromosomal landscape
Source: Eur J Hum Genet. 2019 Sep 5;28(3):287–99. doi: 10.1038/s41431-019-0496-0 (PMC7029002; doi:10.1038/s41431-019-0496-0)
Supplement: Supplementary file 2 — supplemental table S4 [file 41431_2019_496_MOESM2_ESM.xlsx]

## Sheet: Table S4
	Assay	SNP	YHG as in paper	rsSNP ID (if known)	SNP position GRCh37/hg19	Variant: Ancestral > derived1	Forward Amplification primer (5’ --> 3’)	Reverse Amplification primer (5’ --> 3’)	Multiplex concentration (µM)	Amplicon size (bp)	Minisequencing primers (target specific sequence in capitals)	Orientation	Multiplex concentration (µM)	Primer size (nt)
	Core set multiplex	M91	A2	rs2032651	NC_000024.9:g.21907538delT	T > A	TCCCCCTACATTGCTATTCTG	CTTACCTTTTGCGTATTTTTCAA	0.25	96	gtctgacaaTTGCTATTCTGTTTTTTTT	Forward	0.13	28
		SRY108313	BT/R1a	rs2534636	NC_000024.9:g.2657176C>T	A>G>A	CCACATAGGTGAACCTTGAAAATG	TCATCCAGTCCTTAGCAACCATTA	0.12	150	TCTGGCCTCTTGTATCTGACTTTTTCACACAGT	Reverse	0.03	33
		M181	B	rs2032599	NC_000024.9:g.14851554T>C	A > G	CAAAGTTGGCTTGGGATTTT	TGGCAATATTTACTATTTGGCAAT	0.12	105	CCCCCCaactgactaaactaggtgccacgtcgtgaaagtctgacaaCAAGCTACTACCTTAAAGCA	Reverse	0.2	66
		P143	CF	rs4141886	NC_000024.9:g.14197867A>G	G > A	CCCAACTTCGGTTTTTGGTA	TCATCCAAGGAGCAACACAG	0.08	85	ctaggtgccacgtcgtgaaagtctgacaaGAAAATGTGTGGGGTT	Forward	0.15	45
		M145	DE	rs3848982	NC_000024.9:g.21717208C>T	G > A	CCTCCCACTCCTTTTTGGAT	GCATACTTGCCTCCACGACT	0.05	96	gactaaactaggtgccacgtcgtgaaagtctgacaaTAGACACCAGAAAGAAAGGC	Reverse	0.08	56
		M174	D	rs2032602	NC_000024.9:g.14954280T>C	T/T - T/C4	CGCTTCTCTGAATACCTTCTGG	GACCCATCTTGCAAGGAAAA	0.1	101	gtcgtgaaagtctgacaaCCTTCTGGAGTGCCC	Forward	0.08	33
		M96	E	rs9306841	NC_000024.9:g.21778998C>G	G > C	GCCAGCCAAGAATGAAGAGA	TGAGCTGTGATGTGTAACTTGG	0.17	143	GGAAAACAGGTCTCTCATAATA	Reverse	0.1	22
		M213	F	rs2032665	NC_000024.9:g.15526751C>T	A > G	GGCCATATAAAAACGCAGCA	AAAATATTCAGAACTTAAAACATCTCG	0.12	131	acaaTCAGAACTTAAAACATCTCGTTAC	Reverse	0.08	28
		M201	G	rs2032636	NC_000024.9:g.15027529T>G	C > A	GATCTAATAATCCAGTATCAACTGAGG	CCAGCATCCTATCAGCTTCA	0.12	75	CaactgactaaactaggtgccacgtcgtgaaagtctgacaaCTAAGTACCTATTACGAAAA	Reverse	0.2	61
		M69	H	rs2032673	NC_000024.9:g.21894058T>C	T > C	TGGGTAGCCTGTTCAAATCC	TCTCCCCTTAGCTCTCCTGTT	0.1	117	tgccacgtcgtgaaagtctgacaaGGCTGTTTACACTCCTGAAA	Forward	0.2	44
		M170	I	rs2032597	NC_000024.9:g.14847792A>C	T > G	TTATGTTTTCATATTCTGTGCATTATAC	TGAGACACAACCCACACTGAA	0.15	90	CAACCCACACTGAAAAAAA	Reverse	0.2	19
		M304	J	rs13447352	NC_000024.9:g.22749853A>C	A > C	AGGCAAAGAAAAGCAGGAGA	AAACGTCTTATACCAAAATATCACCA	0.25	113	gccacgtcgtgaaagtctgacaaAATTTGAAAGTAACTTGTGA	Forward	0.25	43
		M9	K	rs3900	NC_000024.9:g.21730257G>C	C > G	CTGCAAAGAAACGGCCTAAG	GAACGTTTGAACATGTCTAAATTAAAG	0.04	70	ACTGCAAAGAAACGGCCTAAGATGGTTGAAT	Forward	0.04	31
		M20	L	rs3911	NC_000024.9:g.21733454A>G	A > G	AGTTGGCCCTTTGTGTCTGT	CATGTTCAGTGCAAATGCAAC	0.07	106	cgtgaaagtctgacaaCACATTTGTAGGTTCAACCAACTGTGGATTGAAAAT	Forward	0.04	52
		P256	M	-	NC_000024.9:g.8685231G>A	G > A	TCTTGGTTTTCCCATTGACC	CCCAACTTGTCTGTGCCTTC	0.15	86	CCCaactgactaaactaggtgccacgtcgtgaaagtctgacaaCCTACACTAGATAGAAAGG	Forward	0.15	62
		M214	NO	rs2032674	NC_000024.9:g.15471925T>C	A > G	GGAAAGAAAAAGAATGCTGTCAA	AGCCTGGGAGACAGTGTGAG	0.12	95	actaaactaggtgccacgtcgtgaaagtctgacaaAGACACTGTCTGAAAACAAC	Reverse	0.2	55
		M231	N	rs9341278	NC_000024.9:g.15469724G>A	G > A	TGGAAAATGTGGGCTCGT	TGACGATCTTTCCCCCAAT	0.15	120	ctgactaaactaggtgccacgtcgtgaaagtctgacaaTTTACTGTTTCTACTGCTTTC	Forward	0.15	59
		M175	O	rs2032678	NC_000024.9:g.15508706_15508710delTTCTC	4bp deletion T > A	GATTTAAACTCTCTGAATCAGGCACAT	TTCTACTGATACCTTTGTTTCTGTTCATTC	0.25	79	acgtcgtgaaagtctgacaaCACATGCCTTCTCACTTCTC	Forward	0.15	40
		M45	P	rs2032631	NC_000024.9:g.21867787A>G	C > T	GAGAGAGGATATCAAAAATTGGCAGT	TGACAGTGGCACCAAAGGTC	0.04	138	aacaaCTCAGAAGGAGCTTTTTGC	Reverse	0.15	24
		M242	Q	rs8179021	NC_000024.9:g.15018582C>T	G > A	GCAAAAAGGTGACCAAGGTG	GGGCTTTCAGCATAATACCTTA	0.08	140	acgtcgtgaaagtctgacaACGTTAAGACCAATGCCAA	Reverse	0.1	38
		M207	R	rs2032658	NC_000024.9:g.15581983G>A	C > T	GGGGCAAATGTAAGTCAAGC	TCACTTCAACCTCTTGTTGGAA	0.05	83	tgacaaAAGGTATTGTTATTCTCTTT	Reverse	0.08	26
		M173	R1	rs2032624	NC_000024.9:g.15026424A>C	T > G	TTTTCTTACAATTCAAGGGCATTTAG	CTGAAAACAAAACACTGGCTTATCA	0.085	81	CaactgactaaactaggtgccacgtcgtgaaagtctgacaaTACAATTCAAGGGCATTTAGAAC	Forward	0.1	64
		M343	R1b	rs9786184	NC_000024.9:g.2887824A>C	C > A	CGTAGCCCGAGAGAAAACTG	CATAGCCACCCCCACATATC	0.08	99	ctaaactaggtgccacgtcgtgaaagtctgacaaTGCCCTCGTGTTCCA	Forward	0.08	49
		M124	R2	rs372706460	NC_000024.9:g.21764501G>A	C > T	AGCAAAGTTGAGGTTGCACA	TGGGCAACACCAGAATCTAA	0.25	93	CCCCCCCCCCCCCCaggtgccacgtcgtgaaagtctgacaaGGGGAACAGGGAAGT	Reverse	0.2	56
		P202	S	rs369616152	NC_000024.9:g.21764501G>A	A > T	TTTTTAAACTTCCCAGTTTGTGG	TGTGTCACAAAACCATCTGCT	0.04	89	tcgtgaaagtctgacaaTGTTACTTTTCTCAGGCTTAT	Reverse	0.1	38
		M70	T	rs2032673	NC_000024.9:g.21894058T>C	T > G	AGGCACCATCTGTGAAAACA	CTGAGGGCTGGACTATAGGG	0.15	115	cgtcgtgaaagtctgacaaATTCTGTTGTGGTAGTCTTAG	Reverse	0.08	40
	E-M96 multiplex	M96	E	rs9306841	NC_000024.9:g.21778998C>G	G > C	GCCAGCCAAGAATGAAGAGA	TGAGCTGTGATGTGTAACTTGG	0.12	143	GGAAAACAGGTCTCTCATAATA	Reverse	0.04	22
		M33	E1a	rs368762706	NC_000024.9:g.21740450A>C	C > G	CCGTCATAGGCTGAGACAAGA	CCCCAAGAGAGACAACTGAC	0.15	150	ccacgtcgtgaaagtctgacaaCAGTTACAAAAGTATAATATGTCTGAGAT	Reverse	0.06	51
		P2	E1b	rs9785756	NC_000024.9:g.21610831G>A	T > C	GAGAATCAGCTCCAGCCATC	TTTTGGATCTTCATGCTGGTT	0.07	100	gacaaAGGTGCCCCTAGGAGGAGAA	Forward	0.2	25
		M2	E1b	rs9785941	NC_000024.9:g.14096577A>G	G > A	ACGGAAGGAGTTCTAAAATTCAGG	AAAATACAGCTCCCCCTTTATCCT	0.05	147	cacgtcgtgaaagtctgacaaTTCATTGTTAACAAAAGTCC	Reverse	0.06	41
		M154	E1b	-	NC_000024.9:g.21892677T>C	G > A	AGGCTACAAATTAGTGCGACA	GAGGCACAGATACTTAAACCATTG	0.04	77	acaaGTTACATGGCCTATAATATTCAGTACA	Reverse	0.03	31
		M191	E1b	rs2032590	NC_000024.9:g.15019613T>G	A > G	AAAAATGGAGTGTTTATCAGAGCTT	CCCAGACACACCAAAATATCTC	0.25	122	gaaagtctgacaaAAAATATCTCATATTTTCAT	Reverse	0.25	33
		M215	E1b	rs2032654	NC_000024.9:g.15467824A>G	C > T	TCAAACTGTTGGTAAATTTTAGAGAAA	CAGAAGCATCAGCTGGAACA	0.25	97	gtcgtgaaagtctgacaaCAGCTGGAACAGTTAGAAAG	Reverse	0.15	38
		M35.1	E1b	rs375228668	NC_000024.9:g.21741703G>C	G > A	AGGGCATGGTCCCTTTCTAT	TCCATGCAGACTTTCGGAGT	0.2	96	actgactaaactaggtgccacgtcgtgaaagtctgacaaTCGGAGTCTCTGCCTGTGTC	Reverse	0.06	59
		M785	E1b	rs368977028	NC_000024.9:g.21893303C>T	A > C	TGCATTACTCCGTATGTTCGAC	TGGAAGCTTACCATCTTTTTATGA	0.08	132	aagtctgacaaCTTATTTTGAAATATTTGGAAGGGC	Reverse	0.02	36
		V12	E1b	-	NC_000024.9:g.6823099A>G	C > T	CTGAGTTGGATTGTTTTAAGTTGA	TTGGTCTCTCTTCATGTGCTG	0.15	150	acaaTTGTGTAGATAATTCAAAGT	Reverse	0.25	24
		M2245	E1b	-	NC_000024.9:g.21893299T>C	A > G	TGCATTACTCCGTATGTTCGAC	TGGAAGCTTACCATCTTTTTATGA	0.08	132	cgtgaaagtctgacaaAATTGATACACTTAACAAAGATACTTC	Forward	0.15	43
		V32	E1b	rs371254614	NC_000024.9:g.6932821G>C	C > G	GCAAATGTTCCATGAATGGTG	CCAGCCAGAGAGGCACTTTA	0.4	111	CCCaactgactaaactaggtgccacgtcgtgaaagtctgacaaCACACATGTATATACACACC	Reverse	0.25	63
		V13	E1b	rs368031074	NC_000024.9:g.6842263G>A	A > G	CAACAGTGGAGGACAAAGCA	AAGACCAGCCTGACCAACAT	0.12	106	cgtcgtgaaagtctgacaaGCTCAAACTTCCCTTG	Reverse	0.15	35
		V22	E1b	rs368511174	NC_000024.9:g.6859957T>C	C > G	TGGCAATGCCTCAACTTACA	ATTCCCCAAGGTTTCAGAGG	0.15	110	CaactgactaaactaggtgccacgtcgtgaaagtctgacaaCCAAGGTTTCAGAGGTC	Reverse	0.15	58
		M81	E1b	rs2032640	NC_000024.9:g.21892572C>T	G > A	GCACTATCATACTCAGCTACACATCTC	TTGTTTCTTCTTGGTTTGTGTGA	0.05	99	CTTGGTTTGTGTGAGTATACTCTATGAC	Reverse	0.03	28
		M123	E1b	rs371143248	NC_000024.9:g.21764586C>T	T > G	GTTGCCCAGGAATTTGCAT	CACAGAGCAAGTGACTCTCAAAG	0.13	89	taaactaggtgccacgtcgtgaaagtctgacaaCATTTCTAGGTATTCAGGCGATG	Forward	0.1	56
		M281	E1b	rs13447370	NC_000024.9:g.21764500C>T	T > C	AGCAAAGTTGAGGTTGCACA	TGGGCAACACCAGAATCTAA	0.13	93	gtgccacgtcgtgaaagtctgacaaGCACAAACTCAGTATTATTAAAC	Forward	0.06	48
		V6	E1b	rs369197260	NC_000024.9:g.6932007G>C	T > C	GATGGCACAGTGTTCGACAG	CTTCTCTCCAAATGCCTGCT	0.4	102	taggtgccacgtcgtgaaagtctgacaaCCTGCTGCCGCATCTGCA	Reverse	0.02	46
		M75	E2	rs2032639	NC_000024.9:g.21890177G>A	C > T	TGACTTGTCAAAAGCCAAAACA	TTGAACAGAGGCATTTGTGA	0.15	123	taggtgccacgtcgtgaaagtctgacaaGAAAAGACAATTATCAAACCACATCC	Forward	0.1	54
	E1b-M2 multiplex	M2	E1b	rs9785941	NC_000024.9:g.14096577A>G	A > G	ACGGAAGGAGTTCTAAAATTCAGG	AAAATACAGCTCCCCCTTTATCCT	0.03	147	cacgtcgtgaaagtctgacaaTTCATTGTTAACAAAAGTCC	Reverse	0.03	41
		M586	E1b	-	NC_000024.9:g.21736304G>A	T > C	GGCCACCCATTTATTGTCTT	TGCAAGACTGACAGGAAAAACT	0.04	150	gacaaAGGATTCCTCTCCATTCT	Reverse	0.06	23
		M116.2	E1b	-	NC_000024.9:g.21765281T>G	T > A/G	AAAGAGCTTATTAGATGATAGAAAAACAT	TCACCAAAGGAATGCACATC	0.15	124	gaaagtctgacaaAAAAAATAATTTCAAACTGATA	Forward	0.1	35
		M149	E1b	-	NC_000024.9:g.21896248G>A	G > A	CCAAAAGTTGAATGGTAAAACAGA	TCACCTCTTTTGTATTGGCTTCT	0.04	144	gccacgtcgtgaaagtctgacaaGAGAGGAATCCTCACCTATC	Forward	0.1	43
		M154	E1b	-	NC_000024.9:g.21892677T>C	A > G	AGGCTACAAATTAGTGCGACA	GAGGCACAGATACTTAAACCATTG	0.025	77	acaaGTTACATGGCCTATAATATTCAGTACA	Reverse	0.02	31
		M1556	E1b	-	NC_000024.9:g.21736331G>A	G > A	GGCCACCCATTTATTGTCTT	TGCAAGACTGACAGGAAAAACT	0.04	150	gccacgtcgtgaaagtctgacaaGAGAGGAATCCTCACCTATC	Forward	0.08	43
		M10	E1b	rs3901	NC_000024.9:g.21722998T>C	T > C	GCTCATCATTGCTTAGTTTCCA	TGTTTCTTTCACTTCAAATTGCAT	0.15	123	aactgactaaactaggtgccacgtcgtgaaagtctgacaaGTTTATTCCCAATGATCTTA	Forward	0.2	60
		M191	E1b	rs2032590	NC_000024.9:g.15019613T>G	A > C	AAAAATGGAGTGTTTATCAGAGCTT	CCCAGACACACCAAAATATCTC	0.1	122	gaaagtctgacaaAAAATATCTCATATTTTCAT	Reverse	0.1	33
		U174	E1b	rs16980586	NC_000024.9:g.16251357G>A	G > A	TCCCTGCAGTGAAATAGTTTTG	TGCTTCACTGTCTCTGTTCTTCA	0.02	72	GCATACCAGATTAACCCAT	Forward	0.02	19
		U175	E1b	rs16980588	NC_000024.9:g.16253694G>A	C > T	CTGGTCACACTAAGGCACCA	GCCTTTGTCACAAGGTGATTT	0.1	105	CCCaactgactaaactaggtgccacgtcgtgaaagtctgacaaGACCAGGAGAAGTCAAGA	Reverse	0.05	61
		U181	E1b	rs16980589	NC_000024.9:g.16374426C>T	C > T	AAAACACTGACACATGGAACTGA	AGGAACCCCCATCCCCTA	0.04	70	TCTTTGTTTTGGCAAGGA	Forward	0.1	18
		P2687	E1b	-	NC_000024.9:g.23989677T>A	T > A	GCCAGACACAGGAAACCCTA	ATGGGAGTGGAATGGATTGA	0.25	106	agtctgacaaGAAACCCTAGGCTGG	Forward	0.08	63
		P2697	E1b	-	NC_000024.9:g.23989678A>G	T > C	GCCAGACACAGGAAACCCTA	ATGGGAGTGGAATGGATTGA	0.25	106	tcgtgaaagtctgacaaTCTGACTTCCATGTTTCT	Forward	0.08	35
		P599	E1b	-	NC_000024.9:g.14484537A>G	T > C	ATTTGCCAAGCATGGTGGT	TCAAGCCATCCTCCACTCTC	0.25	144	tgccacgtcgtgaaagtctgacaaCCATCCTCCACTCTCAGC	Reverse	0.15	42
		P116	E1b	-	NC_000024.9:g.14869690A>G	A > G	CCCACAAAGTGCTGGGATT	GAACGGGTAGCCAGGCTTAT	0.25	117	tgactaaactaggtgccacgtcgtgaaagtctgacaaTGCGGTGGCTGACGCCTG	Reverse	0.25	55
		P277	E1b	rs16980558	NC_000024.9:g.15579215A>G	T > C	ATTTTGCCCAATGTCTGACC	TCCAAGGAAATTGTTTTGAAGG	0.1	81	taaactaggtgccacgtcgtgaaagtctgaaaGAAGGTTATTTTGTTGTGTTTTGT	Reverse	0.13	56
		P278.1	E1b	rs7067418	NC_000024.9:g.8467053G>A	A > G	ATCCTGGCCATCTTTCACTG	CATGGGGACTGGAATTTGAT	0.08	107	actgactaaactaggtgccacgtcgtgaaagtctgacaaCAATCATCCAAAATACCTC	Forward	0.08	58
		U209	E1b	rs16980502	NC_000024.9:g.17294958C>T	G > A	CCCACAGGAATGCAAAAGAT	CACCTGCAGCATTAAATGGA	0.04	72	aactgactaaactaggtgccacgtcgtgaaagtctgacaaAAGACTGCAAGTTAAAATCA	Reverse	0.1	60
		U290	E1b	rs16980406	NC_000024.9:g.21646058T>A	T > A	CACCCTGGTTGTTTCCTGTT	GTGCAGACAAAAGCGTACCA	0.06	100	CCCCCCCCCCCcgtcgtgaaagtctgacaaGTGGGAATTGATGGCGT	Forward	0.06	47
		P113	E1b	-	NC_000024.9:g.6740171A>C	A > C	ACTGAATCTCCTGGGGTGCT	GCTTCTGAGATGCCTCCACT	0.04	92	agtctgacaaCCCCAGCTGTACCAAATC	Forward	0.01	28
		P115	E1b	-	NC_000024.9:g.14869250G>A	C > A	GGTGTGATGGCACACAAAGT	GGCACTAAGAGCAAGGTCCA	0.04	93	acgtcgtgaaagtctgacaaAGTGATGATGTGCCTGTA	Reverse	0.05	38
	R1b-M415 multiplex	M415	R1b	rs9786194	NC_000024.9:g.9170545A>C	C > A	CCCATGTGTTTACTGGCACTC	GCAATGGCCTAAAAATGCAA	0.1	97	ctgactaaactaggtgccacgtcgtgaaagtctgacaaATGTGTTTACTGGCACTCTTTAA	Forward	0.09	61
		P297	R1b	rs9785702	NC_000024.9:g.18656508C>G	C > G	TCAATGACTTTTTAGGGTCAGGA	TGTTGGAAAGGAACATAGCC	0.06	66	actaggtgccacgtcgtgaaagtctgacaaTAGCCAAAGATGTATAAGAGGAA	Reverse	0.07	53
		M73	R1b	rs2032634	NC_000024.9:g.21888874_21888875delGT	2bp deletion (T > G)	AAACAATAGTTCCAAAAACTTCTGA	CCTTTGTGATTCCTCTGAACG	0.12	96	aaactaggtgccacgtcgtgaaagtctgacaaTACAACTTCAATTTTCAACTACATTG	Forward	0.1	58
		M269	R1b	rs9786153	NC_000024.9:g.22739367C>T	T > C	AAGGGGAATGATCAGGGTTT	TCTTTTGTGTGCCTTCTGAGG	0.12	87	caaGGAATGATCAGGGTTTGGTTAAT	Forward	0.07	26
		M412	R1b	rs9786140	NC_000024.9:g.8502236A>G	G > A	ACGGGGGTACAATCTGATGA	TGGATTTGGAAGCACCTTCT	0.08	91	aaGGGTACAATCTGATGAGGC	forward	0.025	21
		L11	R1b	rs9786076	NC_000024.9:g.17844018C>T	A > G	TTCTCCACCTAGGTTTCTGTGA	CCTGGAGAGAGCAAGGATTG	0.06	84	cgtcgtgaaagtctgacaaCAGACAGAACCAAAAGTTCTTC	Reverse	0.025	41
		M405	R1b	rs16981293	NC_000024.9:g.8796078C>T	C > T	CATGCTCTGGTGCATAGGG	GGGAAGGCAGGTATTCAGAG	0.08	86	ctaggtgccacgtcgtgaaagtctgacaaATAGCAAATCCCAAAGCTCCA	Forward	0.08	50
		U198	R1b	rs17222279	NC_000024.9:g.16839499G>A	G > A	CCCACTTGCTTCACTTTGTG	TGAGGCTCAGTTTCAAATGC	0.15	75	gccacgtcgtgaaagtctgacaaCATCATTGCATGGGTATAACTG	Forward	0.2	45
		L48	R1b	rs13303755	NC_000024.9:g.23612197G>T	C > A	CTTTCCCTTAATAGGTCTAATTGCT	GATTCTCATGCCAGGAAAGG	0.25	93	aaagtctgacaaCTCATGCCAGGAAAGGGAT	Reverse	0.2	31
		L47	R1b	rs34283263	NC_000024.9:g.22178569G>A	C > T	CCTGGACACCATGGGATATT	TGAAAGGATGAACCCAAATG	0.06	88	aggtgccacgtcgtgaaagtctgacaaTATTAGCTTACAGTAACTGGGTA	Reverse	0.1	50
		S116	R1b	rs34276300	NC_000024.9:g.22157311A>C	G > T	CCTGCTAATGTATCTGCTGCAC	GAAGACACAAGATGCCTTGG	0.03	74	gaaagtctgacaaGAGTTGGGGCTAAAGTGAAAG	Reverse	0.1	34
		U152	R1b	rs1236440	NC_000024.9:g.15333149C>T	C > T	CGCTTGAGGATAAGAAAAATGAG	TGGTAGTTTAATGGGAGTAGCATTG	0.13	94	actaggtgccacgtcgtgaaagtctgacaaCTATACATTACTTTGAGAAGTATGG	Reverse	0.14	55
		M529	R1b	rs11799226	NC_000024.9:g.15654428C>G	C > G	AAACCCTCCTCAGCAACAGT	TCTTGATTCCCAATTTTATTGC	0.08	84	acaaCAACCGCTCTCTCAGACA	Forward	0.1	22
		M222	R1b	rs20321	NC_000024.9:g.14902414G>A	C > T	GCCCTTCAGAGCATTCCTAA	TCCTGAGCAAGAAGTATGGACTC	0.05	71	ggtgccacgtcgtgaaagtctgacaaGGACTCATTTCTAAGTACGCA	Reverse	0.08	47
		M65	R1b	-	NC_000024.9:g.21906265A>T	T > A	AAGGCTACCCATTCCCAAAT	CGAAAATAAGGCCCATAGCA	0.03	94	aaagtctgacaaCCGCCCACCCGCGGTAAG	Reverse	0.05	30
		M153	R1b	-	NC_000024.9:g.21706360A>T	T > A	TCTCAGACACCAATGGTCCTA	TGACTTGGAAAGGGGAAAAA	0.12	73	ccacgtcgtgaaagtctgacaaAGCTCAAAGGGTATGTGAACA	Reverse	0.1	43
		M167	R1b	rs1800865	NC_000024.9:g.2658271G>A	C > T	CTGTAGGGCATGGGGCTTC	GAGGCTGGGCCAAGTTAAG	0.09	94	tcgtgaaagtctgacaaGGAAGCCCCACAGGGTGC	Reverse	0.05	35
		V88	R1b	rs180946844	NC_000024.9:g.4862861C>T	C > T	GAGCAGGGAACGAGTTCAAA	GGCCTTACAACACCATCAAAA	0.06	98	gtcgtgaaagtctgacaaCTTTTCCCAATTATTGGCCCAAA	Forward	0.09	41
	Monoplexes	M172	J2	rs2032604	NC_000024.9:g.14969634T>G	T > G	TGAGCCCTCTCCATCAGAAG	GCCAGGTACAGAGAAAGTTTGG		179	ccaactgactaaactaggtgccacgtcgtgaaagtctgacaaCAAACCCATTTTGATGCTT	Forward		61
		P104	F1	-	NC_000024.9:g.15477825C>T	C > T	CACCTAGGCTGGAGTGCAAG	AAAGGAGAATGGCGTGAGC		75	GTGATCTCAGCTCACTGCAA	Forward		20
		M428	F2	-	NC_000024.9:g.19092559C>T	C > T	GTGCATGGATCACAAGGACA	CCATCACACCCAGCTAATTTTC		98	taggtgccacgtcgtgaaagtctgacaaGGTGAAACCCTGTCTCTA	Forward		46
		P96	F3	-	NC_000024.9:g.14869743C>A	G > T	CCCACAAAGTGCTGGGATTA	GAACGGGTAGCCAGGCTTAT		117	aactaggtgccacgtcgtgaaagtctgacaaAATAGTATGCCAATTCCTC	Reverse		50
		P254	F4	rs35699596	NC_000024.9:g.3544898C>T	G > A	GGCTGGATAGCACACTCAGC	AAGGAAGCCTCCCACCTAAG		92	agtctgacaaCACACAGGGCAGGGG	Reverse		25
		MEH2	Q1a	rs4252209	NC_000024.9:g.4925637G>T	G/G - G/T4	TTTGAGTAAGCCATCACCCC	TGCAAAAACTGCATTGATGA		83	CCCaactgactaaactaggtgccacgtcgtgaaagtctgacaaATGTAATTTAAAGCATAGTG	Forward		63
		M3	Q1a	rs3894	NC_000024.9:g.19096363G>A	C > T	TGAAATTTAAGGGCATCTTTCA	CCTGACAATGGGTCACCTCT		76	TGGGTCACCTCTGGGACTGA	Reverse		20
		L23	R1b	rs9785971	NC_000024.9:g.6753511A>G	G/G > G/A8	AATTGTGCCACTGCACTCC	AAGATTGTGGGGACAAAGGA		91	gcaaGCGACAGAGCGAGACTCT	Forward		22
	1: Bases are described as how they will appear in the SNaPshot-profile.
	2: YHG A if the ancestral allele is typed.
	3: Recurrent SNP, appears in ancestral state in haplogroup R1a.
	4: These SNPs have similar fragments on the X chromosome, male samples with a derived allele on the Y chromosome will score heterozygous for these SNPs.
	5: These SNPs are amplified within the same amplicon.
	6: These SNPs are amplified within the same amplicon.
	7: These SNPs are amplified within the same amplicon.
	8: With this primer design the extension-primer is self-extending (G).

## Sheet: Sheet1
rs371254614
rs368031074
rs368511174
rs2032640
rs371143248
rs13447370
rs369197260
rs2032639
rs9785941			rs371254614rs368031074rs368511174rs2032640rs371143248rs13447370rs369197260rs2032639rs9785941
